# Supplementary material for: Post-Harvest Atmospheric Pressure and Composition Modify the Concentration and Bioaccessibility of α- and β-Carotene in Carrots and Sweet Potatoes
Source: Foods. 2023 Nov 25;12(23):4262. doi: 10.3390/foods12234262 (PMC10706462; doi:10.3390/foods12234262)
Supplement: Supplementary file 1 [file foods-12-04262-s001.zip]

Archive with 1 entries (1 files):
- foods-2661186-supplementary.pdf
